# Supplementary material for: Gastrointestinal Tolerance of an Infant Formula Manufactured from Extensively Hydrolysed Protein in Healthy Term Infants
Source: Nutrients. 2023 Nov 4;15(21):4674. doi: 10.3390/nu15214674 (PMC10647512; doi:10.3390/nu15214674)
Supplement: Supplementary file 1 [file nutrients-15-04674-s001.zip]

Archive with 1 entries (1 files):
- nutrients-2672467-supplementary.pdf
